# Supplementary material for: PIF/harbinger transposon-derived protein promotes 7SL expression to enhance pathogen resistance
Source: EMBO Rep. 2025 Jan 30;26(5):1196–211. doi: 10.1038/s44319-025-00379-8 (PMC11893794; doi:10.1038/s44319-025-00379-8)
Supplement: Supplementary file 3 — Source data Fig. 1 [file 44319_2025_379_MOESM3_ESM.zip]

Archive with 18 entries (9 files):
- Figure 1-source data/
- Figure 1-source data/1B/
- Figure 1-source data/1B/seq data.txt
- Figure 1-source data/1E/
- Figure 1-source data/1E/1E.xlsx
- Figure 1-source data/1F/
- Figure 1-source data/1F/1F.xlsx
- Figure 1-source data/1G/
- Figure 1-source data/1G/1G.tif
- Figure 1-source data/1G/1G.xlsx
- Figure 1-source data/1H/
- Figure 1-source data/1H/1H.xlsx
- Figure 1-source data/1L/
- Figure 1-source data/1L/1L.xlsx
- Figure 1-source data/1M/
- Figure 1-source data/1M/1M.xlsx
- Figure 1-source data/1N/
- Figure 1-source data/1N/1N.xlsx
