# Supplementary material for: PIF/harbinger transposon-derived protein promotes 7SL expression to enhance pathogen resistance
Source: EMBO Rep. 2025 Jan 30;26(5):1196–211. doi: 10.1038/s44319-025-00379-8 (PMC11893794; doi:10.1038/s44319-025-00379-8)
Supplement: Supplementary file 3 — Source data Fig. 1 [file 44319_2025_379_MOESM3_ESM.zip › Figure 1-source data/1E/1E.xlsx]

## Sheet: Sheet1
		SCRV			V. anguillarum
	0h	1.0782	1.0011	0.9968	1.127	0.8764	1.0068
	3h	1.5741	1.3714	1.4971	4.1511	4.7591	5.1261
	6h	7.1159	7.5318	8.9429	6.6807	7.1632	7.9975
	12h	17.5793	18.0227	19.7752	12.1713	13.0727	13.8845
	24h	26.3484	30.4434	31.7524	22.6631	21.5471	23.7421
	48h	20.4416	21.176	24.3741	4.5716	4.331	5.6123
