# Supplementary material for: PIF/harbinger transposon-derived protein promotes 7SL expression to enhance pathogen resistance
Source: EMBO Rep. 2025 Jan 30;26(5):1196–211. doi: 10.1038/s44319-025-00379-8 (PMC11893794; doi:10.1038/s44319-025-00379-8)
Supplement: Supplementary file 3 — Source data Fig. 1 [file 44319_2025_379_MOESM3_ESM.zip › Figure 1-source data/1F/1F.xlsx]

## Sheet: Sheet1
	0h	3h	6h	12h	2h4	48h
V. anguillarum	1.101	1.5674	5.6345	9.7631	13.7844	8.5261
	0.9341	1.3915	4.9964	10.8622	14.6761	7.0015
	0.9879	1.6434	4.5654	11.3448	15.3727	6.8776
	0h	1h	3h	5h	7h	9h
SCRV	1.0382	2.872	3.2874	5.7619	7.0771	4.5261
	0.9671	2.7628	3.4521	5.885	7.2843	4.0978
	0.9968	2.3593	3.9938	5.1592	8.2728	3.9722
