# Supplementary material for: PIF/harbinger transposon-derived protein promotes 7SL expression to enhance pathogen resistance
Source: EMBO Rep. 2025 Jan 30;26(5):1196–211. doi: 10.1038/s44319-025-00379-8 (PMC11893794; doi:10.1038/s44319-025-00379-8)
Supplement: Supplementary file 3 — Source data Fig. 1 [file 44319_2025_379_MOESM3_ESM.zip › Figure 1-source data/1G/1G.xlsx]

## Sheet: Sheet1
	Cytoplasm			Nuclear
7SL	0.9145	0.8171	0.9041	0.1855	0.1829	0.0959		MIC
GAPDH	0.7272	0.7644	0.6986	0.2728	0.2356	0.3014
	Cytoplasm			Nuclear
7SL	0.9071	0.8213	0.8146	0.0929	0.1787	0.1854		MKC
GAPDH	0.7873	0.7915	0.6924	0.2127	0.2085	0.3076
