# Supplementary material for: PIF/harbinger transposon-derived protein promotes 7SL expression to enhance pathogen resistance
Source: EMBO Rep. 2025 Jan 30;26(5):1196–211. doi: 10.1038/s44319-025-00379-8 (PMC11893794; doi:10.1038/s44319-025-00379-8)
Supplement: Supplementary file 3 — Source data Fig. 1 [file 44319_2025_379_MOESM3_ESM.zip › Figure 1-source data/1H/1H.xlsx]

## Sheet: Sheet1
	0h	4h	8h
ML-60218	1.0118	0.6434	0.3414
	1.0872	0.6232	0.3151
	0.9181	0.5735	0.2965
