# Supplementary material for: PIF/harbinger transposon-derived protein promotes 7SL expression to enhance pathogen resistance
Source: EMBO Rep. 2025 Jan 30;26(5):1196–211. doi: 10.1038/s44319-025-00379-8 (PMC11893794; doi:10.1038/s44319-025-00379-8)
Supplement: Supplementary file 3 — Source data Fig. 1 [file 44319_2025_379_MOESM3_ESM.zip › Figure 1-source data/1L/1L.xlsx]

## Sheet: Sheet1
		SCRV			V. anguillarum
	0h	1.0321	1.0022	0.9667	1.0568	0.8761	1.0673
	3h	1.9752	1.6721	2.4975	1.1534	1.7804	1.3418
	6h	5.1165	4.5314	3.9413	2.6814	2.1641	2.6775
	12h	10.6705	9.0344	7.7634	5.7938	6.0342	4.8671
	24h	7.3483	8.477	10.3308	2.3456	2.9775	3.1131
	48h	2.3638	1.5309	2.7891	1.5644	1.387	1.6341
