# Supplementary material for: PIF/harbinger transposon-derived protein promotes 7SL expression to enhance pathogen resistance
Source: EMBO Rep. 2025 Jan 30;26(5):1196–211. doi: 10.1038/s44319-025-00379-8 (PMC11893794; doi:10.1038/s44319-025-00379-8)
Supplement: Supplementary file 3 — Source data Fig. 1 [file 44319_2025_379_MOESM3_ESM.zip › Figure 1-source data/1N/1N.xlsx]

## Sheet: Sheet1
		si-Ctrl			si-ADF-1L-1			si-ADF-1L-2
	ADF-1L	1.0131	0.8924	1.0847	0.3079	0.431	0.5223	0.5646	0.6087	0.5291
	7SL	1.0047	0.9651	1.03864	0.5011	0.6045	0.4617	0.7904	0.6678	0.5534
