# Supplementary material for: PIF/harbinger transposon-derived protein promotes 7SL expression to enhance pathogen resistance
Source: EMBO Rep. 2025 Jan 30;26(5):1196–211. doi: 10.1038/s44319-025-00379-8 (PMC11893794; doi:10.1038/s44319-025-00379-8)
Supplement: Supplementary file 4 — Source data Fig. 2 [file 44319_2025_379_MOESM4_ESM.zip]

Archive with 17 entries (9 files):
- Figure 2/
- Figure 2/2B/
- Figure 2/2B/2B-7SL.tif
- Figure 2/2B/2B-ADF-IL.tif
- Figure 2/2C/
- Figure 2/2C/2C.tif
- Figure 2/2D/
- Figure 2/2D/2D.tif
- Figure 2/2E/
- Figure 2/2E/2E.tif
- Figure 2/2F/
- Figure 2/2F/2F-7SL-motif.tif
- Figure 2/2F/2F-7SL-motif1.tif
- Figure 2/2G/
- Figure 2/2G/2G.xlsx
- Figure 2/2H/
- Figure 2/2H/2H.xlsx
