# Supplementary material for: PIF/harbinger transposon-derived protein promotes 7SL expression to enhance pathogen resistance
Source: EMBO Rep. 2025 Jan 30;26(5):1196–211. doi: 10.1038/s44319-025-00379-8 (PMC11893794; doi:10.1038/s44319-025-00379-8)
Supplement: Supplementary file 4 — Source data Fig. 2 [file 44319_2025_379_MOESM4_ESM.zip › Figure 2/2G/2G.xlsx]

## Sheet: Sheet1
		IgG			TFIIIC63-Myc
	7SL-23	0.0089	0.0134	0.0153	0.5246	0.6505	0.6911
	7SL-17	0.0164	0.014	0.0117	0.0151	0.0214	0.0122
	7SL-16	0.0145	0.0189	0.0204	0.1754	0.2884	0.2345
	7SL-18	0.0098	0.0152	0.0187	0.2233	0.1784	0.1966
		IgG			TFIIIC90-Myc
	7SL-23	0.0172	0.0159	0.0115	0.4846	0.5905	0.6311
	7SL-17	0.0124	0.0145	0.0177	0.015	0.0194	0.0167
	7SL-16	0.0133	0.0105	0.0198	0.2275	0.2697	0.2013
	7SL-18	0.0145	0.011	0.0094	0.1861	0.1468	0.1264
