# Supplementary material for: PIF/harbinger transposon-derived protein promotes 7SL expression to enhance pathogen resistance
Source: EMBO Rep. 2025 Jan 30;26(5):1196–211. doi: 10.1038/s44319-025-00379-8 (PMC11893794; doi:10.1038/s44319-025-00379-8)
Supplement: Supplementary file 4 — Source data Fig. 2 [file 44319_2025_379_MOESM4_ESM.zip › Figure 2/2H/2H.xlsx]

## Sheet: Sheet1
		TFIIIC63-Myc + si-Ctrl			TFIIIC63-Myc + si-ADF-IL			TFIIIC90-Myc + si-Ctrl			TFIIIC90-Myc + si-ADF-IL
	7SL-23	0.6243	0.5453	0.6751	0.3213	0.2644	0.2802	0.512	0.4667	0.5454	0.2013	0.1924	0.1817
	7SL-16	0.1954	0.1977	0.2846	0.2704	0.1778	0.1931	0.1864	0.2213	0.1564	0.2223	0.1674	0.1987
	7SL-18	0.2134	0.1931	0.1641	0.1205	0.1671	0.2333	0.1755	0.1263	0.2054	0.1934	0.1384	0.1591
