# Supplementary material for: PIF/harbinger transposon-derived protein promotes 7SL expression to enhance pathogen resistance
Source: EMBO Rep. 2025 Jan 30;26(5):1196–211. doi: 10.1038/s44319-025-00379-8 (PMC11893794; doi:10.1038/s44319-025-00379-8)
Supplement: Supplementary file 5 — Source data Fig. 3 [file 44319_2025_379_MOESM5_ESM.zip]

Archive with 46 entries (32 files):
- Figure 3/
- Figure 3/3A/
- Figure 3/3A/1A-Flag.tif
- Figure 3/3A/1A-Myc.tif
- Figure 3/3B/
- Figure 3/3B/3B-Flag-high exposure.tif
- Figure 3/3B/3B-Flag-low exposure.tif
- Figure 3/3B/3B-Myc.tif
- Figure 3/3C/
- Figure 3/3C/3C-7SL.tif
- Figure 3/3C/3C-ADF-IL.tif
- Figure 3/3D/
- Figure 3/3D/3C-7SL-Chip1.tif
- Figure 3/3D/3C-7SL-Chip2.tif
- Figure 3/3D/3D-ADF-IL.tif
- Figure 3/3E/
- Figure 3/3E/3E.xlsx
- Figure 3/3F/
- Figure 3/3F/3F-Input-Flag.tif
- Figure 3/3F/3F-Input-Myc.tif
- Figure 3/3F/3F-IP-Flag.tif
- Figure 3/3F/3F-IP-Myc.tif
- Figure 3/3G/
- Figure 3/3G/3G-ADF-IL+KAT2B-DAPI.tif
- Figure 3/3G/3G-ADF-IL+KAT2B-Flag.tif
- Figure 3/3G/3G-ADF-IL+KAT2B-Myc.tif
- Figure 3/3G/3G-ADF-IL+KAT2B-△HAT-DAPI.tif
- Figure 3/3G/3G-ADF-IL+KAT2B-△HAT-Flag.tif
- Figure 3/3G/3G-ADF-IL+KAT2B-△HAT-Myc.tif
- Figure 3/3G/3G-ADF-IL-DAPI.tif
- Figure 3/3G/3G-ADF-IL-Flag.tif
- Figure 3/3G/3G-ADF-IL-Myc.tif
- Figure 3/3H/
- Figure 3/3H/3H.xlsx
- Figure 3/3J/
- Figure 3/3J/3J.xlsx
- Figure 3/3K/
- Figure 3/3K/3K-input.tif
- Figure 3/3K/3K-IP-Flag.tif
- Figure 3/3K/3K-IP-Myc.tif
- Figure 3/3L/
- Figure 3/3L/3L.xlsx
- Figure 3/3M/
- Figure 3/3M/3M.tif
- Figure 3/3N/
- Figure 3/3N/3N.xlsx
