# Supplementary material for: PIF/harbinger transposon-derived protein promotes 7SL expression to enhance pathogen resistance
Source: EMBO Rep. 2025 Jan 30;26(5):1196–211. doi: 10.1038/s44319-025-00379-8 (PMC11893794; doi:10.1038/s44319-025-00379-8)
Supplement: Supplementary file 5 — Source data Fig. 3 [file 44319_2025_379_MOESM5_ESM.zip › Figure 3/3E/3E.xlsx]

## Sheet: Sheet1
	Vector	KAT2B	KAT2B+si-ADF-1L
	1.0036	2.5631	1.348
7SL	0.8868	2.0364	1.0215
	1.1297	3.2547	1.1992
