# Supplementary material for: PIF/harbinger transposon-derived protein promotes 7SL expression to enhance pathogen resistance
Source: EMBO Rep. 2025 Jan 30;26(5):1196–211. doi: 10.1038/s44319-025-00379-8 (PMC11893794; doi:10.1038/s44319-025-00379-8)
Supplement: Supplementary file 5 — Source data Fig. 3 [file 44319_2025_379_MOESM5_ESM.zip › Figure 3/3H/3H.xlsx]

## Sheet: Sheet1
	Vector			KAT2B			KAT2B-△HAT
7SL	1.0513	0.9244	1.0966	2.8463	3.2264	2.4633	1.2774	1.1348	0.9897
ADF-IL	0.9964	1.0549	0.9617	1.9611	1.5976	2.2188	1.0643	0.8561	0.8132
