# Supplementary material for: PIF/harbinger transposon-derived protein promotes 7SL expression to enhance pathogen resistance
Source: EMBO Rep. 2025 Jan 30;26(5):1196–211. doi: 10.1038/s44319-025-00379-8 (PMC11893794; doi:10.1038/s44319-025-00379-8)
Supplement: Supplementary file 5 — Source data Fig. 3 [file 44319_2025_379_MOESM5_ESM.zip › Figure 3/3J/3J.xlsx]

## Sheet: Sheet1
	Vector	ADF-1L	ADF-1L-△MADF
	1.0345	3.2942	1.2306
7SL	0.9237	2.8645	1.1094
	1.0644	3.6678	0.9033
