# Supplementary material for: PIF/harbinger transposon-derived protein promotes 7SL expression to enhance pathogen resistance
Source: EMBO Rep. 2025 Jan 30;26(5):1196–211. doi: 10.1038/s44319-025-00379-8 (PMC11893794; doi:10.1038/s44319-025-00379-8)
Supplement: Supplementary file 5 — Source data Fig. 3 [file 44319_2025_379_MOESM5_ESM.zip › Figure 3/3L/3L.xlsx]

## Sheet: Sheet1
	Vector	KAT2B	KAT2B+ADF-1L	KAT2B+ADF-1L-△MADF
	1.0313	2.8613	6.3165	2.3641
7SL	1.1522	2.4822	7.2259	2.9327
	0.8499	2.3941	6.6541	3.1946
