# Supplementary material for: PIF/harbinger transposon-derived protein promotes 7SL expression to enhance pathogen resistance
Source: EMBO Rep. 2025 Jan 30;26(5):1196–211. doi: 10.1038/s44319-025-00379-8 (PMC11893794; doi:10.1038/s44319-025-00379-8)
Supplement: Supplementary file 5 — Source data Fig. 3 [file 44319_2025_379_MOESM5_ESM.zip › Figure 3/3N/3N.xlsx]

## Sheet: Sheet1
	Vector			ADF-IL			ADF-IL-△MADF
7SL-Chip1	0.6442	0.7165	0.7794	1.1349	1.0698	1.3455	0.6195	0.6841	0.6338
7SL-Chip2	0.5262	0.4613	0.3889	0.8941	0.9562	0.7702	0.3942	0.4266	0.5612
ADF-1L-Chip	0.7955	0.6619	0.5809	1.2265	1.5314	1.0689	0.6556	0.5265	0.7474
