# Supplementary material for: PIF/harbinger transposon-derived protein promotes 7SL expression to enhance pathogen resistance
Source: EMBO Rep. 2025 Jan 30;26(5):1196–211. doi: 10.1038/s44319-025-00379-8 (PMC11893794; doi:10.1038/s44319-025-00379-8)
Supplement: Supplementary file 6 — Source data Fig. 4 [file 44319_2025_379_MOESM6_ESM.zip]

Archive with 31 entries (19 files):
- Figure 4/
- Figure 4/4A/
- Figure 4/4A/4A.xlsx
- Figure 4/4B/
- Figure 4/4B/4B.xlsx
- Figure 4/4C/
- Figure 4/4C/4C.xlsx
- Figure 4/4D/
- Figure 4/4D/4D.xlsx
- Figure 4/4E/
- Figure 4/4E/4E.xlsx
- Figure 4/4F/
- Figure 4/4F/4F.xlsx
- Figure 4/4G/
- Figure 4/4G/4G.xlsx
- Figure 4/4H/
- Figure 4/4H/4H.tif
- Figure 4/4I/
- Figure 4/4I/4I.xlsx
- Figure 4/4J/
- Figure 4/4J/4J-ADF-IL+si-7SL-DAPI.tif
- Figure 4/4J/4J-ADF-IL+si-7SL-FITC.tif
- Figure 4/4J/4J-ADF-IL-DAPI.tif
- Figure 4/4J/4J-ADF-IL-FITC.tif
- Figure 4/4J/4J-vector-DAPI.tif
- Figure 4/4J/4J-vector-FITC.tif
- Figure 4/4K/
- Figure 4/4K/4K-ADF-IL+si-7SL.jpg
- Figure 4/4K/4K-ADF-IL.jpg
- Figure 4/4K/4K-vector.jpg
- Figure 4/4K/4K.xlsx
