# Supplementary material for: PIF/harbinger transposon-derived protein promotes 7SL expression to enhance pathogen resistance
Source: EMBO Rep. 2025 Jan 30;26(5):1196–211. doi: 10.1038/s44319-025-00379-8 (PMC11893794; doi:10.1038/s44319-025-00379-8)
Supplement: Supplementary file 6 — Source data Fig. 4 [file 44319_2025_379_MOESM6_ESM.zip › Figure 4/4A/4A.xlsx]

## Sheet: Sheet1
	Vector			ADF-1L
Mock	0.9448	1.0573	1.0012	4.2341	4.6785	3.8414
SCRV	15.6191	16.8822	17.0668	28.6462	30.1037	31.9452
