# Supplementary material for: PIF/harbinger transposon-derived protein promotes 7SL expression to enhance pathogen resistance
Source: EMBO Rep. 2025 Jan 30;26(5):1196–211. doi: 10.1038/s44319-025-00379-8 (PMC11893794; doi:10.1038/s44319-025-00379-8)
Supplement: Supplementary file 6 — Source data Fig. 4 [file 44319_2025_379_MOESM6_ESM.zip › Figure 4/4B/4B.xlsx]

## Sheet: Sheet1
	Vector			ADF-1L
Mock	0.9952	1.1211	0.9328	4.0346	2.9842	3.6937
V. anguillarum	532.094	603.984	568.654	849.351	890.448	912.955
