# Supplementary material for: PIF/harbinger transposon-derived protein promotes 7SL expression to enhance pathogen resistance
Source: EMBO Rep. 2025 Jan 30;26(5):1196–211. doi: 10.1038/s44319-025-00379-8 (PMC11893794; doi:10.1038/s44319-025-00379-8)
Supplement: Supplementary file 6 — Source data Fig. 4 [file 44319_2025_379_MOESM6_ESM.zip › Figure 4/4C/4C.xlsx]

## Sheet: Sheet1
	si-Ctrl	si-7SL	Vector	7SL
	1.0121	0.3272	1.1227	8.9642
7SL	0.9432	0.4315	1.2312	6.9421
	1.0867	0.2945	0.9051	7.4647
