# Supplementary material for: PIF/harbinger transposon-derived protein promotes 7SL expression to enhance pathogen resistance
Source: EMBO Rep. 2025 Jan 30;26(5):1196–211. doi: 10.1038/s44319-025-00379-8 (PMC11893794; doi:10.1038/s44319-025-00379-8)
Supplement: Supplementary file 6 — Source data Fig. 4 [file 44319_2025_379_MOESM6_ESM.zip › Figure 4/4D/4D.xlsx]

## Sheet: Sheet1
	si-Ctrl			si-7SL			Vector			7SL
Mock	0.8952	1.2101	1.0007	0.3121	0.4223	0.2989	1.1271	1.034	0.9978	5.153	5.964	4.561
SCRV	16.3638	15.0911	17.0694	10.4651	9.0634	8.8796	18.6021	17.6487	16.8841	29.654	31.342	32.661
