# Supplementary material for: PIF/harbinger transposon-derived protein promotes 7SL expression to enhance pathogen resistance
Source: EMBO Rep. 2025 Jan 30;26(5):1196–211. doi: 10.1038/s44319-025-00379-8 (PMC11893794; doi:10.1038/s44319-025-00379-8)
Supplement: Supplementary file 6 — Source data Fig. 4 [file 44319_2025_379_MOESM6_ESM.zip › Figure 4/4E/4E.xlsx]

## Sheet: Sheet1
	si-Ctrl			si-7SL			Vector			7SL
Mock	0.9451	1.1273	1.0777	0.2961	0.4515	0.3374	1.0131	1.2313	0.8664	4.0511	4.2113	5.1047
V. anguillarum	529.942	553.644	562.084	311.494	343.978	289.064	545.916	589.616	556.984	849.35	890.447	912.955
