# Supplementary material for: PIF/harbinger transposon-derived protein promotes 7SL expression to enhance pathogen resistance
Source: EMBO Rep. 2025 Jan 30;26(5):1196–211. doi: 10.1038/s44319-025-00379-8 (PMC11893794; doi:10.1038/s44319-025-00379-8)
Supplement: Supplementary file 6 — Source data Fig. 4 [file 44319_2025_379_MOESM6_ESM.zip › Figure 4/4F/4F.xlsx]

## Sheet: Sheet1
	Vector	ADF-1L	ADF-1L+si-7SL
	1.0325	3.3685	0.8991
7SL	0.8993	4.6482	0.9543
	1.0861	3.8934	1.0015
