# Supplementary material for: PIF/harbinger transposon-derived protein promotes 7SL expression to enhance pathogen resistance
Source: EMBO Rep. 2025 Jan 30;26(5):1196–211. doi: 10.1038/s44319-025-00379-8 (PMC11893794; doi:10.1038/s44319-025-00379-8)
Supplement: Supplementary file 6 — Source data Fig. 4 [file 44319_2025_379_MOESM6_ESM.zip › Figure 4/4G/4G.xlsx]

## Sheet: Sheet1
	Vector			ADF-1L			ADF-1L+si-7SL
IFN-1	0.9338	1.0651	1.0032	3.6645	4.1626	4.361	1.0371	0.9228	0.8262
TNF-α	0.9962	1.1304	0.9271	4.0121	3.2374	3.5805	1.2029	0.9884	1.0081
