# Supplementary material for: PIF/harbinger transposon-derived protein promotes 7SL expression to enhance pathogen resistance
Source: EMBO Rep. 2025 Jan 30;26(5):1196–211. doi: 10.1038/s44319-025-00379-8 (PMC11893794; doi:10.1038/s44319-025-00379-8)
Supplement: Supplementary file 6 — Source data Fig. 4 [file 44319_2025_379_MOESM6_ESM.zip › Figure 4/4I/4I.xlsx]

## Sheet: Sheet1
		Vector			ADF-1L			ADF-1L+si-7SL
	12h	1.0012	0.9164	1.1325	0.6458	0.4851	0.5263	0.9962	0.9313	1.0755
SCRV-M	24h	1.9352	1.8261	2.2468	1.6037	1.4042	1.5641	2.2103	2.0182	1.9822
	48h	1.4984	1.3463	1.6025	0.8045	1.0844	1.0324	1.5641	1.6782	1.4507
		Vector			ADF-1L			ADF-1L+si-7SL
	12h	1.0034	0.8961	1.0337	0.7221	0.6852	0.5883	1.0121	0.9913	1.1564
SCRV-G	24h	1.7315	1.6174	1.9321	1.2055	1.4561	1.3368	1.7891	1.6335	1.9592
	48h	1.4625	1.3222	1.5674	1.1413	0.9842	1.0371	1.4232	1.5236	1.6034
