# Supplementary material for: PIF/harbinger transposon-derived protein promotes 7SL expression to enhance pathogen resistance
Source: EMBO Rep. 2025 Jan 30;26(5):1196–211. doi: 10.1038/s44319-025-00379-8 (PMC11893794; doi:10.1038/s44319-025-00379-8)
Supplement: Supplementary file 6 — Source data Fig. 4 [file 44319_2025_379_MOESM6_ESM.zip › Figure 4/4K/4K.xlsx]

## Sheet: Sheet1
	Vector	ADF-1L	ADF-1L+si-7SL
	26.216	12.451	26.487
	29.12	13.34	28.134
	25.794	14.789	25.31
