# Supplementary material for: PIF/harbinger transposon-derived protein promotes 7SL expression to enhance pathogen resistance
Source: EMBO Rep. 2025 Jan 30;26(5):1196–211. doi: 10.1038/s44319-025-00379-8 (PMC11893794; doi:10.1038/s44319-025-00379-8)
Supplement: Supplementary file 7 — Source data Fig. 5 [file 44319_2025_379_MOESM7_ESM.zip]

Archive with 42 entries (23 files):
- Figure 5/
- Figure 5/5A/
- Figure 5/5A/5A.tif
- Figure 5/5B/
- Figure 5/5B/5B.xlsx
- Figure 5/5D/
- Figure 5/5D/5D.xlsx
- Figure 5/5E/
- Figure 5/5E/5E.xlsx
- Figure 5/5F/
- Figure 5/5F/5F.xlsx
- Figure 5/5G/
- Figure 5/5G/5G.xlsx
- Figure 5/5H/
- Figure 5/5H/5H.xlsx
- Figure 5/5I/
- Figure 5/5I/5I.xlsx
- Figure 5/5J/
- Figure 5/5J/5J.xlsx
- Figure 5/5K/
- Figure 5/5K/5K-left-TRAF6.tif
- Figure 5/5K/5K-left-Tubulin.tif
- Figure 5/5K/5K-right-TRAF6.tif
- Figure 5/5K/5K-right-Tublin.tif
- Figure 5/5L/
- Figure 5/5L/5L-TRAF6.tif
- Figure 5/5L/5L-Tubulin.tif
- Figure 5/5L/5L.xlsx
- Figure 5/5M/
- Figure 5/5M/5M.xlsx
- Figure 5/5N/
- Figure 5/5N/5N.xlsx
- Figure 5/5O/
- Figure 5/5O/5O.xlsx
- Figure 5/5P/
- Figure 5/5P/5P.xlsx
- Figure 5/5Q/
- Figure 5/5Q/5Q.xlsx
- Figure 5/5R/
- Figure 5/5R/5R.xlsx
- Figure 5/5S/
- Figure 5/5S/5S.xlsx
