# Supplementary material for: PIF/harbinger transposon-derived protein promotes 7SL expression to enhance pathogen resistance
Source: EMBO Rep. 2025 Jan 30;26(5):1196–211. doi: 10.1038/s44319-025-00379-8 (PMC11893794; doi:10.1038/s44319-025-00379-8)
Supplement: Supplementary file 7 — Source data Fig. 5 [file 44319_2025_379_MOESM7_ESM.zip › Figure 5/5B/5B.xlsx]

## Sheet: Sheet1
		IgG			Flag
	Vector-Flag	1.0121	0.8991	1.1025	0.8115	0.9706	1.0551
	Ago2-Flag	0.8408	0.8935	0.9972	8.1573	8.6468	9.6782
