# Supplementary material for: PIF/harbinger transposon-derived protein promotes 7SL expression to enhance pathogen resistance
Source: EMBO Rep. 2025 Jan 30;26(5):1196–211. doi: 10.1038/s44319-025-00379-8 (PMC11893794; doi:10.1038/s44319-025-00379-8)
Supplement: Supplementary file 7 — Source data Fig. 5 [file 44319_2025_379_MOESM7_ESM.zip › Figure 5/5D/5D.xlsx]

## Sheet: Sheet1
		Vector			7SL
	miR-2187-3p	1.0091	1.1372	0.9208	0.4134	0.3965	0.3731
	miR-133-3p	0.9637	1.0202	1.0642	0.8955	1.0012	0.9313
	miR-29a-3p	0.9231	1.0084	1.0635	1.0104	1.1384	0.9602
			si-Ctrl	si-7SL
			1.031	2.139
		miR-2187-3p	1.109	2.264
			0.876	2.393
