# Supplementary material for: PIF/harbinger transposon-derived protein promotes 7SL expression to enhance pathogen resistance
Source: EMBO Rep. 2025 Jan 30;26(5):1196–211. doi: 10.1038/s44319-025-00379-8 (PMC11893794; doi:10.1038/s44319-025-00379-8)
Supplement: Supplementary file 7 — Source data Fig. 5 [file 44319_2025_379_MOESM7_ESM.zip › Figure 5/5E/5E.xlsx]

## Sheet: Sheet1
	si-Ctrl	miR-2187	miR-2187+vector	miR-2187+7SL
	1.781	0.804	0.912	1.561
	1.645	0.665	0.813	1.672
	1.603	0.722	0.798	1.703
