# Supplementary material for: PIF/harbinger transposon-derived protein promotes 7SL expression to enhance pathogen resistance
Source: EMBO Rep. 2025 Jan 30;26(5):1196–211. doi: 10.1038/s44319-025-00379-8 (PMC11893794; doi:10.1038/s44319-025-00379-8)
Supplement: Supplementary file 7 — Source data Fig. 5 [file 44319_2025_379_MOESM7_ESM.zip › Figure 5/5F/5F.xlsx]

## Sheet: Sheet1
	NC			miR-2187-3p
Luc-7SL-wt	1.532	1.655	1.438	0.645	0.531	0.497
Luc-7SL-mut	1.615	1.781	1.688	1.796	1.677	1.638
