# Supplementary material for: PIF/harbinger transposon-derived protein promotes 7SL expression to enhance pathogen resistance
Source: EMBO Rep. 2025 Jan 30;26(5):1196–211. doi: 10.1038/s44319-025-00379-8 (PMC11893794; doi:10.1038/s44319-025-00379-8)
Supplement: Supplementary file 7 — Source data Fig. 5 [file 44319_2025_379_MOESM7_ESM.zip › Figure 5/5G/5G.xlsx]

## Sheet: Sheet1
	MS2	MS2-7SL-wt	MS2-7SL-mut
	1.0321	6.3212	1.1425
miR-2187-3p	1.1393	7.6768	0.9842
	0.8977	8.1911	0.8394
