# Supplementary material for: PIF/harbinger transposon-derived protein promotes 7SL expression to enhance pathogen resistance
Source: EMBO Rep. 2025 Jan 30;26(5):1196–211. doi: 10.1038/s44319-025-00379-8 (PMC11893794; doi:10.1038/s44319-025-00379-8)
Supplement: Supplementary file 7 — Source data Fig. 5 [file 44319_2025_379_MOESM7_ESM.zip › Figure 5/5H/5H.xlsx]

## Sheet: Sheet1
	Bio-7SL-wt	Bio-7SL-mut
	5.6132	1.0126
miR-2187-3p	6.0784	1.0841
	5.0876	0.9373
