# Supplementary material for: PIF/harbinger transposon-derived protein promotes 7SL expression to enhance pathogen resistance
Source: EMBO Rep. 2025 Jan 30;26(5):1196–211. doi: 10.1038/s44319-025-00379-8 (PMC11893794; doi:10.1038/s44319-025-00379-8)
Supplement: Supplementary file 7 — Source data Fig. 5 [file 44319_2025_379_MOESM7_ESM.zip › Figure 5/5I/5I.xlsx]

## Sheet: Sheet1
		NC			miR-2187-3p
	TRAF6-3'UTR-wt	1.854	1.687	1.859	0.652	0.737	0.525
	TRAF6-3'UTR-mut	2.031	1.837	2.074	2.227	1.998	2.046
