# Supplementary material for: PIF/harbinger transposon-derived protein promotes 7SL expression to enhance pathogen resistance
Source: EMBO Rep. 2025 Jan 30;26(5):1196–211. doi: 10.1038/s44319-025-00379-8 (PMC11893794; doi:10.1038/s44319-025-00379-8)
Supplement: Supplementary file 7 — Source data Fig. 5 [file 44319_2025_379_MOESM7_ESM.zip › Figure 5/5J/5J.xlsx]

## Sheet: Sheet1
		NC	miR-2187-3p	NC-i	miR-2187-3p-i
		1.0026	0.4672	1.1313	2.6414
	TRAF6	0.9561	0.3684	1.0151	2.9332
		1.0573	0.5005	0.976	3.0884
