# Supplementary material for: PIF/harbinger transposon-derived protein promotes 7SL expression to enhance pathogen resistance
Source: EMBO Rep. 2025 Jan 30;26(5):1196–211. doi: 10.1038/s44319-025-00379-8 (PMC11893794; doi:10.1038/s44319-025-00379-8)
Supplement: Supplementary file 7 — Source data Fig. 5 [file 44319_2025_379_MOESM7_ESM.zip › Figure 5/5L/5L.xlsx]

## Sheet: Sheet1
	NC	miR-2187-3p	miR-2187-3p+7SL
	1.0312	0.4882	1.0144
	0.9492	0.3781	1.1122
	1.0557	0.5227	0.9985
