# Supplementary material for: PIF/harbinger transposon-derived protein promotes 7SL expression to enhance pathogen resistance
Source: EMBO Rep. 2025 Jan 30;26(5):1196–211. doi: 10.1038/s44319-025-00379-8 (PMC11893794; doi:10.1038/s44319-025-00379-8)
Supplement: Supplementary file 7 — Source data Fig. 5 [file 44319_2025_379_MOESM7_ESM.zip › Figure 5/5M/5M.xlsx]

## Sheet: Sheet1
		NC	miR-2187-3p	miR-2187-3p+vector	miR-2187-3p+7SL
		1.9118	0.6431	0.7199	1.6809
	TRAF6-3'UTR-LUC	1.8671	0.4982	0.567	1.7176
		1.6742	0.5568	0.6133	1.775
