# Supplementary material for: PIF/harbinger transposon-derived protein promotes 7SL expression to enhance pathogen resistance
Source: EMBO Rep. 2025 Jan 30;26(5):1196–211. doi: 10.1038/s44319-025-00379-8 (PMC11893794; doi:10.1038/s44319-025-00379-8)
Supplement: Supplementary file 7 — Source data Fig. 5 [file 44319_2025_379_MOESM7_ESM.zip › Figure 5/5O/5O.xlsx]

## Sheet: Sheet1
		vector	TRAF6	TRAF6+miR-2187-3p	TRAF6+miR-2187-3p+vector	TRAF6+miR-2187-3p+7SL
		1.013	40.316	23.153	24.781	39.454
	NF-KB-LUC	1.123	43.178	25.641	25.974	42.134
		0.907	41.357	26.741	26.876	41.672
		1.015	10.364	5.378	5.671	11.547
	IRF3-LUC	1.024	13.843	6.942	5.896	12.314
		0.929	11.641	5.742	6.873	11.073
