# Supplementary material for: PIF/harbinger transposon-derived protein promotes 7SL expression to enhance pathogen resistance
Source: EMBO Rep. 2025 Jan 30;26(5):1196–211. doi: 10.1038/s44319-025-00379-8 (PMC11893794; doi:10.1038/s44319-025-00379-8)
Supplement: Supplementary file 7 — Source data Fig. 5 [file 44319_2025_379_MOESM7_ESM.zip › Figure 5/5Q/5Q.xlsx]

## Sheet: Sheet1
		Vector	7SL	7SL+si-ADF-1L
		1.0006	0.4616	0.913
	miR-2187-3p	1.0645	0.5028	0.8244
		0.9147	0.4033	0.9635
