# Supplementary material for: PIF/harbinger transposon-derived protein promotes 7SL expression to enhance pathogen resistance
Source: EMBO Rep. 2025 Jan 30;26(5):1196–211. doi: 10.1038/s44319-025-00379-8 (PMC11893794; doi:10.1038/s44319-025-00379-8)
Supplement: Supplementary file 7 — Source data Fig. 5 [file 44319_2025_379_MOESM7_ESM.zip › Figure 5/5R/5R.xlsx]

## Sheet: Sheet1
	si-Ctrl	si-ADF-1L-1	si-ADF-1L-2
	1.0027	0.4327	0.6325
TRAF6	1.0684	0.4006	0.5064
	0.9335	0.5134	0.6898
