# Supplementary material for: PIF/harbinger transposon-derived protein promotes 7SL expression to enhance pathogen resistance
Source: EMBO Rep. 2025 Jan 30;26(5):1196–211. doi: 10.1038/s44319-025-00379-8 (PMC11893794; doi:10.1038/s44319-025-00379-8)
Supplement: Supplementary file 7 — Source data Fig. 5 [file 44319_2025_379_MOESM7_ESM.zip › Figure 5/5S/5S.xlsx]

## Sheet: Sheet1
	Vector	7SL	7SL+si-ADF-1L
	0.9905	2.6467	1.3665
TRAF6	1.0613	3.2783	1.4612
	0.9464	3.4096	1.2094
