# Supplementary material for: PIF/harbinger transposon-derived protein promotes 7SL expression to enhance pathogen resistance
Source: EMBO Rep. 2025 Jan 30;26(5):1196–211. doi: 10.1038/s44319-025-00379-8 (PMC11893794; doi:10.1038/s44319-025-00379-8)
Supplement: Supplementary file 8 — Figure EV1 Source Data [file 44319_2025_379_MOESM8_ESM.zip]

Archive with 3 entries (2 files):
- Figure EV1/
- Figure EV1/120.Tif
- Figure EV1/EV1C.tif
